# Supplementary material for: Weight-four parity checks in a spin-shuttling architecture
Source: Nature. 2026 Jul 29;655(8125):1160–6. doi: 10.1038/s41586-026-10766-3 (PMC13421349; doi:10.1038/s41586-026-10766-3)
Supplement: Supplementary file 3 — Source Data Fig. 1 [file 41586_2026_10766_MOESM3_ESM.xlsx]

## Sheet: Fig. 1c
gate	conveyor cycle	qubit frequency (GHz)
P1	-0.75	2.29
P2	-0.25	2.38728
BP1	0.25	2.534
BP2	1.25	2.588
BP3	2.25	2.552
BP4	3.25	2.419
gate	conveyor cycle	conveyor frequency (GHz)
	0.125	2.41921
C1	0.25	2.42496
	0.375	2.4293
C2	0.5	2.43525
	0.625	2.47358
C3	0.75	2.4805
	0.875	2.48839
C4	1	2.50843
	1.125	2.51473
C5	1.25	2.51942
	1.375	2.5269
C6	1.5	2.55676
	1.625	2.56263
C7	1.75	2.56419
	1.875	2.56466
C8	2	2.56154
	2.125	2.51743
C9	2.25	2.51299
	2.375	2.5109
C10	2.5	2.51584
	2.625	2.5117
C11	2.75	2.50705
	2.875	2.49835
C12	3	2.45389
	3.125	2.44854
C13	3.25	2.44563
