# Supplementary material for: Weight-four parity checks in a spin-shuttling architecture
Source: Nature. 2026 Jul 29;655(8125):1160–6. doi: 10.1038/s41586-026-10766-3 (PMC13421349; doi:10.1038/s41586-026-10766-3)
Supplement: Supplementary file 4 — Source Data Fig. 2 [file 41586_2026_10766_MOESM4_ESM.xlsx]

## Sheet: Fig. 2g
gate G	dBP1/dG	dBP2/dG	dBP3/dG	dBP4/dG
P1
B1
P2	0.105
C0	0.2
C1	0.6
C2	0.2	0.035
C3	0.01	0.12
C4	0.02	0.23
C5		0.713
C6		0.28	0.02
C7		0.11	0.07
C8		0.03	0.213
C9			0.638
C10			0.28	0.01
C11			0.13	0.105
C12			0.02	0.22
C13				0.648
C14				0.25
P3				0.141
B2
P4
BB1	0.625
BP1	1
BB2		0.27
BP2		1
BB3			0.3
BP3			1
BB4				0.2
BP4				1
