# Supplementary material for: Weight-four parity checks in a spin-shuttling architecture
Source: Nature. 2026 Jul 29;655(8125):1160–6. doi: 10.1038/s41586-026-10766-3 (PMC13421349; doi:10.1038/s41586-026-10766-3)
Supplement: Supplementary file 5 — Source Data Fig. 3 [file 41586_2026_10766_MOESM5_ESM.xlsx]

## Sheet: Fig. 3e
Refocussing pulses	A1 T2 (ms)	D1 T2 (ms)	D2 T2 (ms)	D3 T2 (ms)	D4 T2 (ms)
1	0.0476445	0.0431846	0.0325958	0.0378009	0.0651052
4	0.0873683	0.0957154	0.0533724	0.0718446	0.11602
16	0.163706	0.199897	0.0914073	0.166362	0.259829
64	0.25887	0.300452	0.151421	0.308072	0.439626
256	0.426078	0.490768	0.26232	0.546002	0.772279
512	0.611974	0.655055	0.368913	0.714639	1.10254
1024		0.839804	0.442451	0.97359	1.19249

## Sheet: Fig. 3f
Virtual barrier pulse J1 (mV)	J1 (MHz)	Virtual barrier pulse J2 (mV)	J2 (MHz)	Virtual barrier pulse J3 (mV)	J3 (MHz)	Virtual barrier pulse J4 (mV)	J4 (MHz)
228	0.124571	96	0.0509012	195.5	0.329818	222.24	0.556849
237.12	0.241284	99.84	0.0684403	207	0.744604	231.5	1.39773
246.24	0.439036	103.68	0.121826	218.5	1.54286	240.76	3.29353
255.36	0.761678	107.52	0.178936	220.8	1.77603	212.98	0.195433
258.4	0.924015	108.8	0.225444	225.4	2.38369	215.758	0.272147
268.533	1.6497	113.067	0.388698	230	3.18442	218.536	0.323182
278.667	2.76796	117.333	0.619218	232.3	3.66454	244.464	4.47759
288.8	4.67234	121.6	0.910036	242.65	7.04309	251.872	8.42416
288.8	4.74263	122.88	1.03141	253	12.2414	259.28	14.2714
293.867	5.81091	124.587	1.13791	255.3	14.6329	261.132	19.4302
298.933	7.6221	126.293	1.40394	259.9	19.1543	262.984	21.6596
304	9.46033	128	1.86739	264.5	23.4611	261.132	19.4302
310.08	14.215	129.28	1.90883			262.984	21.6596
318.187	17.5257	133.12	2.94024
326.293	23.8748	136.96	4.00222
		140.8	5.54789
		142.08	6.90955
		147.84	11.528
