# Supplementary material for: Weight-four parity checks in a spin-shuttling architecture
Source: Nature. 2026 Jul 29;655(8125):1160–6. doi: 10.1038/s41586-026-10766-3 (PMC13421349; doi:10.1038/s41586-026-10766-3)
Supplement: Supplementary file 6 — Source Data Fig. 4 [file 41586_2026_10766_MOESM6_ESM.xlsx]

## Sheet: Fig. 4e
Check type	Parity check accuracy (%)	SD (%)
Z; w=2; D1,D2	76.4161	0.719876
Z; w=2; D1,D3	78.0518	0.642457
Z; w=2; D1,D4	78.0166	0.760922
Z; w=2; D2,D3	85.2429	0.396386
Z; w=2; D2,D4	78.9336	0.759691
Z; w=2; D3,D4	79.8127	0.643233
Z; w=3; D1,D2,D3	75.0464	0.513267
Z; w=3; D1,D2,D4	73.4218	0.750635
Z; w=3; D1,D3,D4	72.4619	0.793656
Z; w=3; D2,D3,D4	73.0504	0.563768
Z; w=4; D1,D2,D3,D4	72.2061	0.670365
X; w=2; D1,D2	80.4833	0.766215
X; w=2; D1,D3	82.7079	0.59621
X; w=2; D1,D4	79.7232	0.769727
X; w=2; D2,D3	82.9995	0.552353
X; w=2; D2,D4	83.4765	0.52866
X; w=2; D3,D4	80.822	0.532548
X; w=3; D1,D2,D3	70.6826	0.627788
X; w=3; D1,D2,D4	69.9545	0.793336
X; w=3; D1,D3,D4	72.285	0.713053
X; w=3; D2,D3,D4	75.8563	0.634428
X; w=4; D1,D2,D3,D4	66.9865	0.638533

## Sheet: Fig. 4f
GHZ state	Fidelity (%)	SD (%)
A1,D1	78.3705	1.39659
A1,D2	94.9157	1.13719
A1,D3	83.8437	1.60261
A1,D4	88.3513	1.21598
A1,D1,D2	79.5666	1.25818
A1,D1,D3	73.4708	1.43504
A1,D1,D4	82.422	1.26651
A1,D2,D3	78.1164	1.39685
A1,D2,D4	82.7159	1.46617
A1,D3,D4	84.9143	1.30077
A1,D1,D2,D3	76.6067	1.62838
A1,D1,D2,D4	74.5373	1.51583
A1,D1,D3,D4	71.0065	1.48205
A1,D2,D3,D4	65.596	1.4181
A1,D1,D2,D3,D4	53.3449	1.12427
D1,D2 (a1=+1)	78.6891	1.95951
D1,D3 (a1=+1)	59.8051	1.63556
D1,D4 (a1=+1)	69.9925	2.03623
D2,D3 (a1=+1)	81.2379	1.69939
D2,D4 (a1=+1)	79.4286	2.17547
D3,D4 (a1=+1)	82.4637	1.59244
D1,D2,D3 (a1=+1)	71.5364	1.75724
D1,D2,D4 (a1=+1)	75.1541	1.81523
D1,D3,D4 (a1=+1)	70.2937	1.8622
D2,D3,D4 (a1=+1)	63.224	1.64591
D1,D2,D3,D4 (a1=+1)	62.8985	1.84928
D1,D2 (a1=-1)	74.7145	1.9306
D1,D3 (a1=-1)	80.1205	1.83205
D1,D4 (a1=-1)	89.3103	1.50154
D2,D3 (a1=-1)	78.3069	2.09379
D2,D4 (a1=-1)	77.5447	2.27784
D3,D4 (a1=-1)	79.6006	2.19561
D1,D2,D3 (a1=-1)	72.4332	1.84758
D1,D2,D4 (a1=-1)	69.5458	1.8668
D1,D3,D4 (a1=-1)	68.5234	1.84198
D2,D3,D4 (a1=-1)	62.8881	1.92444
D1,D2,D3,D4 (a1=-1)	66.1068	1.92976
